# Supplementary material for: First report of human salivirus/klassevirus in respiratory specimens of a child with fatal adenovirus infection
Source: Virus Genes. 2016 Jun 17;52(5):620–4. doi: 10.1007/s11262-016-1361-7 (PMC5002279; doi:10.1007/s11262-016-1361-7)
Supplement: Supplementary file 2 — Supplement 2 (TXT 34 kb). Adenovirus reads using the reference based method in the fatal case [file 11262_2016_1361_MOESM2_ESM.txt]

>gi|57115983|gbk|AY601634| length35198 covRate: 0.915790669924427
NNNNNNNNNNNNNNNNNNNNNNNNNNNNNNNNNNNNNNNNNNNNNNNNNNNNNNNNNNNNNNNNNNNNGCGCTGTGTGGTGATTGGCTGTGGGGTGAACGGCTAAAATGGGCGGGGCGGCCGTGGGAAAATGACGTGACTTATGTGGGAGGAGCTATGTTGCAAGTTATTGCGGTAAATGTGACGTAAAACAAGGTGTGGTTTGAACACGGAAGTAAACAGTTTTCCCACGCTTACTGACAGGATATGAGGTAGTTTTGGGCGGATGCAAGTAAAAATTCTCCATTTNNNNNNNNNNNNNNNNNNNNNNNNNNNNNNNNNNNNNNNNNNCGCGGTTATGACAGGGTGGAGTATTTGCCGAGGGCCGAGTAGACTTTGACCGTTTACGTGGAGGTTTCGATTACCGTGTTTTTCACCTAAATTTCCGCGTACGGTGTCAAAGTCCTGTGTTTTTACGTAGGTGTCAGNNNNNNNNNNNNNNNNNNNNNNNNNNNNNNNNNNNNNNNNNNNNNNNNNNNNNNNNNNNNNNNNNNNNGTTTTCTCCTCCGCGCCGCAAGTCAGTTCTGCGCTTTGAAAATGAGACACCTGCGTTTCCTGCCACAGGAGATTATCTCCAGTGAGACCGGGATCGAAATACTGGAGTTTGTGGTAAATACCCTAATGGGAGACGACCCGGAACCGCCAGTGCAGCCTTTCGATCCACCTACGCTGCACGATCTGTATGATTTAGAGGTAGACGGGCCTGAGGATCCCAATGAGGAAGCTGTGAATGGGTTTTTTACTGATTCTATGCTGCTAGCTGCCGATGAAGGATTGGACATAAACCCTCCTCCTGAGACCCTTGTTACCCCAGGGGTGGTTGTGGAAAGCGGCAGAGGTGGGAAAAAATTGCCTGATCTGGGAGCAGCTGAAATGGACTTGCGTTGTTATGAAGAGGGTTTTCCTCCGAGTGATGATGAAGATGGGGAAACTGAGCAGTCCATCCATACCGCAGTGAATGAGGGAGTAAAAGCTGCCAGCGATGTTTTTAAGTTGGACTGTCCGGAGCTGCCTGGACATGGCTGTAAGTCTTGTGAATTTCACNNNNNNNNNNNNNNNNNNNNNNNNNNNNNNNNNNNNNNNNNNNNNNNNNNNNNNNNNNNNNNNNNNNNNNNNNNNNNNNNNNNNNNNNNNNNNNNNNNNNNNNNNNNNNNNNNNNNNNNNNNNNNNNNNNNNNNNNNNNNNNNNNNNNNNNNNNNNNNNNNNNNNNNGTCCTGTGTCTGATGATGAGTCACCTTCTCCTGATTCAACTACCTCACCTCCTGAAATTCAGGCGCCCGCACCTGCAAACGTATGCAAGCCCATTCCTGTAAAGCCTAAGCCTGGGAAACGCCCTGCTGTGGATAAGCTTGAGGACTTGTTGGAGGGTGGGGATGGACCTTTGGACCTTAGTACCCGGAAACTACCAAGGCAATAAGTGCCCTGCAGCTGTGTTTATTTAATGTGACGTCATGTAATAAAATTATGTCAGCTGCTGAGTGTTTTATTACTTCTTGGGTGGGGACTTGGATATATAAGTAGGAGCAGATCTGTGTGGTTAGCTCACAGCAACCTGCTGCCATCCATGGAGGTTTGGGCTATCTTGGAAGACCTCAGACAGACTAGGCTACTGCTAGAAAACGCCTCGGACGGAGTCTCTGGCCTTTGGAGATTCTGGTTCGGTGGTGATCTAGCTAGGCTAGTGTTTAGGATAAAACAGGACTACAGCGTAGAATTTGAAAAGTTATTGGACGACAGTCCAGGACTTTTTGAAGCTCTTAACTTGGGTCATCAGGCTCATTTTAAGGAGAAGGTTTTATCAGTTTTAGATTTTTCTACTCCTGGTAGAACTGCTGCTGCTGTAGCTTTTCTTACTTTTATATTGGATAAATGGATCCGCCAAACTCACTTCAGCAAGGGATACGTTTTGGATTTCATAGCAGCAGCTTTGTGGAGAACATGGAAGGCTCGCAGGATGAGGACAATCTTAAATTACTGGCCAGTGCAGCCTCTAGGAGTAGCAGGGATACTGAGACACCCACCGACCATGCCAGCGGTTCTGCAGGAGGAGCAGCAGGAGGACAATCCGAGAGCCGGCCTGGACCCTCCGGTGGAGGAGTAGCTGACCTGTTTCCTGAACTGCGACGGGTGCTTACTAGGTCTACGACCAGTGGACAGAACAGAGGCATTAAGAGGGAGAGGAATCCTAGTGGGAATAATTCAAGAACCGAGTTGGCTTTAAGTTTAATGAGCCGCAGGCGTCCTGAAACTGTTTGGTGGCATGAGGTTCAGAGCGAAGGCAGGGATGAAGTTTCAATATTGCAGGAGAAATATTCACTAGAACAACTTAAGACCTGTTGGTTGGAACCTGAGGATGATTGGGAGGTGGCCATTAGGAATTATGCTAAGATATCTCTGAGGCCTGATAAACAATATAGAATTACTAAGAAGATTAATATTAGAAATGCANNNNNNNNNNNNNNNNNNNNNNNNNNNNNNNNNNNNNNNNNNNNNNNNNNNNNNNNNNNNNNNNNNNNNNNNNNNNNNNNNNNGCCAGGGGTTGTCGGCATGGAAGCAGTAACACTTATGAATATTAGGTTTAGAGGGGATGGGTATAATGGCATTGTATTTATGGCTAACACTAAGCTGATTCTACATGGTTGTAGCTTTTTTGGGTTTAATAATACGTGTGTAGAAGCTTGGGGGCAAGTTAGTGTGAGGGGTTGTAGTTTTTATGCATGCTGGATTGCAACATCAGGTAGGGTCAAGAGTCAGTTGTCTGTGAAGAAATGCATGTTTGAGAGATGTAATCTTGGCATACTGAATGAAGGTGAAGCAAGGATCCGCCACTGCGCAGCTACAGAAACTGGCTGCTTCATTCTAATAAAGNNNNNNNNNNNNNNNNNNNNNNNNNNNNNNNNNNNNNNNNNNNNNNNNNNNNNNNNNNNNNNNNNNNNNNNNNNNNNNNNNNNNNNNNNNNNNNNNNNNNNNNNNNNNNNNGTTTCACATGCACGCAAGAAATGGCCTGTATTTGAACATAATGTGATTACCAAGTGCACCATGCACATAGGTGGTCGCAGGGGAATGTTTATGCCTTACCAGTGTAACATGAATCATGTGAAGGTAATGTTGGAACCAGATGCCTTTTCCAGAGTGAGCTTAACAGGAATCTTTGATATGAATATTCAACTATGGAAGATCCTGAGATATGATGACACTAAACCGAGGGTGCGCGCATGCGAATGCGGAGGCAAGCATGCTAGATTCCAGCCGGTGTGCGTGGATGTGACTGAAGACCTGAGACCCGATCATTTGGTGCTTGCCTGCACTGGAGCGGAGTTCGGTTCCAGTGGTGAAGAAACTGACTAAANNNNNNNNNNNNNCAAGATGTGGATTGGGACTTTCAGGTTGGTAAGGTGGACAGATTGGGTAAATTTTGTTAATTTCTGTCTTGCAGCTGCCATGAGTGGAAGCGCTTCTTTTGAGGGGGGAGTATTTAGCCCTTATCTGACGGGCAGGCTCCCACCATGGGCAGGAGTTCGTCAGAATGTCATGGGATCCACTGTGGATGGGAGACCCGTCCAGCCCGCCAATTCCTCAACGCTGACCTATGCCACTTTGAGTTCGTCACCATTGGATGCAGCTGCAGCCGCCGCCGCTACTGCTGCCGCCAACACTATCCTTGGAATGGGCTATTACGGAAGCATCGTTGCCAATTCCAGTTCCTCTAATAACCCTTCAACCCTGGCTGAGGACAAGCTACTTGTTCTGTTGGCTCAGCTCGAGGCCTTAACCCAACGCTTAGGCGAACTGTCTAAGCAGGTGGCCCAGTTGCGTGAGCAAACTGAGTCTGCTGTTGCTACAGCAAAGTCTAAATAAAGATCTCAAATCAATAAATAAAGAAATACTTGTCATAAAAANNNNNNNNNNNNNNNNNNNNNNNNCGCGCGCGGTATGCCCTGGACCATCGGTCTCGATCATTGAGAACTCGGTGGATCTTTTCCAGTACCCTGTAAAGGTGGGATTGAATGTTTAGATACATAGGCATTAGTCCGTCTCGGGGGTGGAGATAGCTCCATTGAAGAGCCTCTTGCTCCGGGGTAGTGTTATAAATCACCCAGTCATAGCAAGGTCGGAGTGCATGGTGTTGCACAATATCTTTTAGGAGCAGACTAATTGCAACGGGGAGGCCCTTAGTGTAGGTGTTTACAAATCTATTGAGCTGGGACGGGTGCATCCGGGGTGAAATTATATGCATTTTGGACTGGATCTTGAGGTTGGCAATGTTGCCGCCTAGATCCCGTCTCGGGTTCATATTGTGCAGGACCACTAAGACAGTGTATCCGGTGCACTTGGGAAATTTATCATGCAGCTTAGAGGGAAAAGCATGAAAAAATTTGGAGACGCCTTTGTGACCCCCCAGATTCTCCATGCACTCATCCATAATGATAGCGATGGGGCCGTGGGCAGCGGCACGGGCGAACACGTTCCGGGGGTCTGAAACATCATAGTTATGCTCCTGAGTCAGGTCATCATAAGCCATTTTAATAAACTTTGGGCGGAGGGTGCCAGATTGGGGGATGAAAGTTCCCTCTGGCCCGGGAGCATAGTTCCCCTCACATATTTGCATTTCCCAGGCTTTCAGTTCAGAGGGGGGGATCATGTCCACCTGCGGGGCTATAAAAAATACCGTTTCTGGAGCCGGGGTGATTAACTGGGATGAAAGCAAATTCCTAAGCAGCTGAGACTTGCCGCACCCAGTGGGACCGTAAATGACCCCAATTACGGGTTGCAGATGGTAGTTTAGGGAGCGACAGCTGCCGTCCTCCCGGAGTAGGGGGGCCACTTCGTTCATCATTTCCCTTACATAGATATTTTCCCGCACCAAGTCCGTTAGGAGGCGCTCTCCCCCAAGGGATAGAAGCTCCTGGAGCGAGGAGAAGTTTTTCAGCGGCTTCAGCCCGTCAGCCATGGGCATTTTGGAAAGAGTCTGTTGCAAGAGCTCGAGCCGGTCCCAGAGCTCGGTGATGTGCTCTATGGCATCTCGATCCAGCAGACCTCCTCGTTTCGCGGGTTGGGACGGCTCCTGGAGTAGGGAATCAGACGATGGGCGTCCAGCGCTGNNNNNNNNNNNNNNNNNNNNNNNNNNNNNNNNNNNNNNNNNNNNNNNNNNNNNNNNNNNNNNNNNNNNNNNNNNNNNNNNNNNNNNNNNNNNNNNNNNNNNNNNNNNNNNNNNNNNNNNNNNNNNNNNNNNNNNNNNNNNNNNNNNNNNNNNNNNNNNNNNNNNNNNNNNNNNNNNNNNNNNNNNNNNNNNNNNNNNNNNNNNNNNNNNNNNNNNNNNNNNNNNNNNNNNNNNNNNNNNNNNNNNNNNNNNNNNNNNNNNNNNNNNNNNNNNNNNNNNNNNNNNNNNNNNNNNNNNNNNNNNNNNNNNNNNNNNNNNNNNNNNNNNNNNNNNNNNNNNNNNNNNNNNNNNNNNNNNNNNNNNNNNNNNNNNTCGGGGTCAAAAACAAGTTTTCCGCCATGTTTTTTGATGCGTTTCTTACCTTTGGTTTCCATGAGGTCGTGTCCCCGCTGGGTGACAAAGAGGCTGTCCGTGTCCCCGTAGACCGACTTTATGGGCCTGTCCTCGAGCGGAGTGCNNNNNNNNNNNNNNNNNNNNNNNNNNNNNNNNNNNNNNNNNNNNNNNNNNNNNNNNNNNNNNNNNNNNNNNNNNNNNNNNNNNNNNNNNNNNNNNNNNNNNNNNNNNNNNNNNNNNNNNNNNNNNNNNNNNNNNNNNNNNNNNNNNNNNNNNNNNNNNNNNNNNNNNNNNNNNNNNNNNNNNNNNNNNNNNNNNNNNNNNNNNNNNNNNNNNNNNNNNNNNNNNNNNNNNNNNCTCTGTTCGTCCTCACTGTCTTCCGGATCGCTGTCCAGGAGCGCCAGCTGTTGGGGTAGGTATTCCCTCTCGAAGGCGGGCATGACCTCTGCACTCAGGTTGTCAGTTTCTAGGAACGAGGAGGATTTGATATTGNNNNNNNNNNNNNNNNNNNNNNNNNNNNNNNNCTCGTCCATTTGGTCAGAAAACACAATCTTCTTGTTGTCCAGCTTGGTAGCAAATGATCCATAGAGGGCATTGGATAGAAGCTTGGCGATGGAGCGCATGGTTTGGTTCTTTTCCTTGTCCGCGCGCTCCTTGGCGGCGATGTTAAGCTGGACGTACTCGCGCGCCACACATTTCCATTCAGGGAAGATGGTTGTCAGTTCATCCGGAACTATTCTGACTCGCCATCCCCTATTGTGCAGGGTTATCAGATCCACACTGGTGGCCACCTCGCCTCGGAGGGGCTCATTGGTCCAGCAGAGTCGACCTCCTTTTCTTGAACAGAAAGGGGGGAGGGGGTCTAGCATGAGCTCATCAGGGGGGTCCGCATCTATGGTAAATATTCCCGGTAACAAATCTTTGTCAAAATAGCTAATGGTGGTGGGATCATCCAAGGTCATCTGCCATTCTCGAACTGCCAGCGCGCGCTCATAGGGGTTAAGAGGGGTGCCCCAGGGCATGGGGTGGGTGAGCGCGGAGGCATACATGCCACAGATATCGTATACATAGAGGGGCTCTTCGAGGATGCCGATGTAAGTGGGATAACAGCGCCCCCCTCTGATGCTTGCTCGCACATAGTCATAGAGTTCATGTGAGGGGGCGAGAAGACCCGGGCCCAGATTGGTGCGGTTGGGTTTTTCCGCCCTGTAAACGATCTGGCGAAAGATGGCATGGGAATTTGAAGAGATAGTAGGTCTCTGGAATATGTTAAAATGGGCATGAGGTAGGCCTACAGAGTCCCTTATGAAGTGGGCATATGACTCTTGCAGCTTGGCTACCAGCTCGGCGGTGACGAGTACATCCAGGGCACAGTAGTCGAGAGTTTCCTGGATGATGTCATAACGCGGTTGGCTTTTCTTTTCCCACAGCTCGCGGTTGAGAAGGTATTCTTCGCGATCCTTCCAGTACTCTTCGAGGGGAAACCCGTCTTTTTCTGCACGGTAAGAGCCCAACATGTAGAACTGATTNNNNNNNNNNNNNGGACAGCATCCCTTCTCCACTGGGAGAGAGTATGCTTGGGCTGCATTGCGCAGCGAGGTATGAGTGAGGGCAAAAGTGTCCCTGACCATGACTTTGAGGAATTGATACTTGAAGTCCATGTCATCACAGGCCCCCTGTTCCCAGAGTTGGAAGTCCACCCGCTNNNNNNNNGCGGGGTTGGGCAAAGCGAAAGTAACATCATTGAAGAGGATCTTGCCGGCCCTGGGCATGAAATTTCGGGTGATTCTGAAAGGCTGAGGGACCTCTGCTCGGTTATTGATAACCTGAGCGGCCAAGACGATCTCATCAAAGCCATTGATGTTGTGCCCCACNNNNNNNNNNNNNNNNNNNNNNNNNNNNNNNNNNNNNNNNNNNNNNNNNNNNNNNNNNNNNNNNNNNNNNNNNNNNGGGTCAGTGAGAGCATAGTGTTCGAGGGCCCATTCGTGCACGTGAGGGTTGGCTTTGAGGAAGGAGGACCAGAGGTCCACTGCCAGTGCTGTTTGTAACTGGTCCCGGTATTGACGAAAATGCTGCCCGACTGCCATTTTTTCTGGGGTGACGCAATAGAAGGTTTGGGGGTCCTGCCGCCAGCGATCCCACTTAAGTTTCATGGCGAGGTCATAGGCGATGTTGACGAGCCGCTGGTCTCCAGAGAGTTTCATGACCAGCATGAAGGGGATTAGCTGCTTGCCAAAGGACCCCATCCAGGTGTAGGTTTCCACATCGTNNNNNNNNNNNNNNNNNNNNNNGCGAGGATGAGAGCCAATCGGGAAGAACTGGATCTCCTGCCACCAGTTGGAGGAATGGCTGTTGATGTGATGGAAGTAGAACGCCCTGCGACGCGCCGAGCATTCATGCTTGTGCTTGTACAGACGGCCGCAGTACTCGCAGCGATTCACGGGATGCACCTCATGAATGAGTTGTACCTGACTTCCTTTGACGAGAAATTTCAGTGGAAAATTGAGGCCTGGCGTTTGTACCTGGCGCTCTACTATGTTGTCTGCATCGGCATGACCATCTTCTGTCTCGATGGTGGTCATGCTGACAAGCCCTCGCGGGAGGCAAGTCCAAACCTCGGCGCGGCAGGGGCGGAGCTCGAGNNNNNNNNNNNNNNNNNNNNNNNNNNNNNNNNNNNNNNNNNNNNNNNNNNNNNNNNNNNNNGGCAGTGTCAGGAGATTGACTTGCATGATCTTTTCGAGGGCGTGAGGGAGGTTTAGATGGTACTTGATCTCCACGGGTCCGTTGGTGGAGATGTCAATGGCTTGCAGGGTTCCGTGCCCCTTGGGCGCTACCACCGTGCCCTTGTTTTTCCTTTTGGGCGGCGGTGGCTCTGTTGCTTCTTGCATGTTTAGGAGCGGTGTCGAGGGCGCGCACCGGGCGGCAGGGGCGGCTCGGGACCCGGCGGCATGGCTGGCAGTGGTACGTCGGCGCCGCGCGCGGGTAGGTTCTGGTACTGCGCCCTGAGAAGACTCGCATGTGCGACGACGCGGCGGTTGACATCCTGGATCTGACGCCTCTGGGTGAAAGCTACCGGCCCCGTGAGCTTGAACCTGAAAGAGAGTTCAACAGAATCAATCTCGGTATCGTTGACGGCGGCTTGCCTAAGGATTTCTTGCACGTCGCCAGAGTTATCCTGGTAGGCGATCTCGGCCATGAACTGCTGGATCTCTTCCTCTTGAAGATCTCCGCGGCCCGCTCTCTCGACGGTGGCCGCGAGGTCGTTGGAGATGCGCCCAATGAGTTGAGAGAATGCATTCATGCCCGCCTCGTTCCAGACGCGGCTGTAGACCACAGCCCCCACGGGATCTCTCGCGCGCATAACCACCTGGGCGAGGTTAAGCTCTACGTGGCGGGTGAAGACCGCATAGTTGCATAGGCGCTGGAAAAGGTAGTTGAGTGTGGTGGCGATGTGCTCGGTGACGAAGAAATACATGATCCATCGTCTCAGCGGCATCTCGCTGACATCGCCCAGCGCTTCCAAGCGCTCCATGGCCTCGTAGAAGTCCACGGCAAAGTTGAAAAACTGGGAGTTACGCGCGGACACGGTCAACTCCTCTTCCAGAAGACGGATGAGTTCGGCAATGGTGGTGCGCACCTCGCGCTCGAAATCCCCCGGGATTTCTTCCTCAATCTCTTCTTCTTCCACTAACATCTCTTCCTCTTCAGGTGGGGCTGCAGGAGGAGGGGGAACGCGGCNNNNNNNNNNNNNNNNNNNNNNNNNNNNNNNNNNNNNNNNNNNNNNNNNNNNNNNNNNNNNNNNNNNNNNNNNNNNNNNNNNNNNNNNNNNNNNNNNNNNNNNNNNNNNNNNNNNNNNNNNNNNNNNNNNNNNNNNNNNNNNNNNNNNNNNNNCTCNNNNNNNNNNNNNNNNNNNNNNNNNNNNNNNNNNNNNNNNNNNNNNNNNNGGTACTCCGCGCAAGGACCTGATCGTTTCAAGATCCACGGGATCTGAAAACCTTTCGACGAAAGCGTCTAACCAGTCGCAATCGCAAGGTAGGCTGAGCACTGTTTCTTGCGGGCGGGGGCGGCTAGACGCTCGGTCGGGGTTCTCTCTTTCTTTTCCTTCCTCCTCTTGGGAGGATGAGACGATGCTGCTGGTGATGAAATTAAAATAGGCAGTTTTGAGACGGCGGATGGTGGCGAGGAGCACCAGGTCTTTGGGTCCGGCTTGTTGGATGCGCAGGCGATGGGCCATTCCCCAAGCATTATCCTGACATCTGGCCAGATCTTTATAGTAGTCTTGCATGAGTCGTTCCACGGGCACTTCTTCTTCGCCCGCTCTGCCATGCATGCGAGTGATCCCAAACCCGCGCATGGGCTGGACAAGTGCCAGGTCCGCTACAACCCTTTCGGCGAGGATGGCTTGCTGCACCTGGGTGAGGGTGGCTTGGAAGTCGTCAAAGTCTACAAAGCGGTGGTAGGCCCCGGTGTTGATTGTGTAGGAGCAGTTGGCCATGACTGACCAGTTGACTGTCTGGTGCCCAGGGCGCACGAGCTCGGTGTACTTGAGGCGCGAGTATGCGCGGGTGTCAAAGATGTAATCGTTGCAGGTGCGCACCAGGTACTGGTAGCCGATGAGAAAGTGTGGCGGTGGCTGGCGGTACAGGGGCCATCGCTCTGTAGCCGGGGCTCCGGGGGCAAGGTCTTCCAGCATGAGGCGGTGGTAACCGTAGATGTACCTGGACATCCAGGTGATACCGGAGGCGGTGGTGGATGCCCGCGGGAACTCGCGTACGCGGTTCCAGATGTTGCGCAGCGGCATGAAGTAGTTCATGGTAGGCACGGTTTGGCCCGTAAGACGTGCACAGTCGTTGATGCTCTAGACATACGGGCAAAAACGAAAGCGGTCAGCGGCTCGTCTCCGTGGCCTGGAGGCTAAGCGAACGGGTTGGGCTGCGCGTGTACCCCGGTTCGAATCTCGGATCAGGCTGGAGCCGCAGCTAACGTGGTACTGGCACTCCCGTCTCGACCCAGGCCTGCACAAAACCTCCAGGATACGGAGGCGGGTCGTTTTTTTGCTTTTTCCTGGATGGGAGCCAGTGCTGCGTCAAGCTTTAGAACACTCAGTTCTCGGGGCTGGGAGTGGCTCGCGCCCGTAGTCTGGAGAATTAATCGCCAGGGTTGCGTTGCGGTGTGCCCCGGTTCGAGTCTTAGNNNNNNNNNNNNNNNNNNNNNNNCGACTTCTCCAGTTTACGGGAGCGAGCCCTCTTTTTTTTTTTGTTTTTTGTTGCCCAGATGCATCCCGTGCTGCGACAGATGCGCCCCCAGCAACAGCCCCCTTCTCAGCAGCAGCTACAACGACAGCCACAAAAGGCTCTTCCTGCTCCTGTAACTACTGCGGCTGCAGCCGTCAGCGGCGCGGGACAGCCCGCCTATGATCTGGAGTTGGAAGAGGGCGAGGGACTGGCGCGCCTGGGCGCACCATCGCCCGAGCGGCACCCGCGGGTGCAACTGAAAAAGGACTCTAGCGAGGCGTACGTGCCCCAGCAGAACCTGTTCAGGGACAGGAGCGGTGAGGAGCCAGAGGAGATGCGAGCATCTCGATTTAACGCGGGTCGCGAGCTGCGCCACGGTCTGGATCGAAGACGGGTGCTGCAAGACGAGGATTTTGAGGTCGATGAAGTGACAGGGATCAGCCCAGCTAGGGCACATGTGGCCGCGGCCAACCTAGTCTCAGCCTACGAGCAGACCGTGAAGGAGGAGCGCAACTTCCAAAAATCTTTTAACAACCATGTGCGCACCCTGATCGCCCGCGAGGAAGTGACCCTGGGTCTGATGCATCTGTGGGACCTGATGGAGGCTATCACCCAGAACCCCACTAGCAAACCCCTGACAGCTCAGCTGTTTCTGGTGGTTCAACATAGCAGGGACAACGAGGCATTCAGGGAGGCGTTGTTGAACATCACCGAGCCTGATGGGAGATGGCTGTATGATCTGATCAACATCCTGCAAAGTATTATAGTGCAGGAACGTAGCCTGGGTTTGGCTGAGAAAGTGGCAGCTATCAACTACTCGGTCTTGAGCCTGGGCAAATACTACGCTCGCAAGATCTACAAGACCCCCTACGTACCCATAGACAAGGAGGTAAAGATAGATGGGTTTTACATGCGCATGACTCTCAAGGTGCTGACTTTGAGCGACGATCTGGGGGTGTATCGCAATGACAGGATGCACCGTGCGGTGAGCGCCAGCAGGAGGCGCGAGCTGAGCGACAGAGAACTTATGCACAGCTTGCAAAGAGCTCTAACGGGGGCTGGGACCGATGGGGAGAACTACTTTGACATGGGAGCGGACTTGCAATGGCAACCCAGTCGCAGGGCCATGGAGGCTGCAGGGTGTGAGCTTCCTTACATAGAAGAGGTGGATGAAGTCGAGGACGAGGAGGGCGAGTACTTGGAAGACTGATGGCGCGACCCGTATTTTTGCTAGATGGAACAGCAGCAGGCACCGGACCCCGCAATGCGGGCGGCGCTGCAGAGCCAGCCGTCCGGCATTAACTCCTCGGACGATTGGACCCAGGCCATGCAACGCATAATGGCGCTGACGACCCGCAACCCCGAAGCCTTTAGACAGCAACCCCAGGCCAACCGCCTTTCGGCTATACTGGAGGCCGTAGTACCCTCCCGCTCCAACCCCACCCACGAGAAGGTCCTGGCTATCGTGAACGCGCTGGTGGAGAACAAGGCCATCCGTCCCGATGAGGCCGGGCTGGTATACAATGCTCTCTTGGAGCGCGTGGCCCGTTACAACAGCAGCAACGTGCAGACCAACCTGGACCGGATGGTGACCGATGTGCGCGAGGCCGTGTCTCAGCGCGAGCGGTTCCAGCGCGACGCCAACTTGGGATCGTTGGTAGCGCTAAACGCTTTCCTCAGCACCCAGCCCGCTAACGTGCCCCGTGGTCAGCAAGACTATACAAACTTTTTGAGTGCATTGAGACTCATGGTAGCTGAGGTGCCTCAGAGCGAGGTGTACCAGTCCGGGCCAGATTACTTCTTCCAGACCAGCAGACAGGGCTTGCAGACAGTGAACCTGACTCAGGCTTTCAAGAACCTGAAGGGTCTCTGGGGAGTGCACGCCCCAGTAGGGGATCGCGCGACCGTGTCTAGCTTGCTGACTCCCAACTCCCGCCTGCTGCTGCTGCTGGTATCCCCCTTTACTGACAGCGGTAGCATTGACCGCAACTCGTACTTGGGCTACCTGCTTAACCTGTATCGCGAGGCCATAGGGCAGAGCCAGGTGGACGAGCAGACCTATCAAGAAATCACCCAAGTGAGCCGCGCCCTGGGTCAGGAAGACACGGGCAGTTTGGAAGCCACCCTGAACTTCTTGCTAACCAACCGGTCGCAGAAGATCCCTCCTCAGTATGCGCTTACCGCTGAGGAGGAGCGAATCCTCAGATACGTGCAACAGAGCGTTGGACTGTTTCTGATGCAGGAGGGGGCGACACCTACCGCCGCGCTGGACATGACAGCTCGAAACATGGAGCCCAGCATGTATGCTAGTAACAGGCCTTTCATTAACAAACTGCTGGACTACCTGCACAGGGCGGCCGCCATGAACTCTGATTATTTCACCAATGCTATCCTGAACCCACACTGGCTGCCCCCACCTGGTTTCTACACTGGCGAGTACGACATGCCCGACCCCAATGACGGGTTCCTGTGGGACGATGTGGACAGCAGCATATTCTCCCCGCCNNNNGGTTATACAGTTTGGAAGAAGGAAGGGGGCGATAGAAGACACTCTTCCGTGTCGCTGTCCACAACGGCTGGTGCTGCCGCGACCGTGCCCGAAGCTGCAAGTCCTTTCCCTAGCTTGCCCTTTTCACTAAACAGCGTTCGCAGCAGTGAACTGGGGAGAATAACCCGCCCGCGCTTGATGGGCGAGGATGAGTACTTGAATGACTCTTTGTTGAGGCCAGAGAGGGAAAAGAATTTCCCCAACAATGGAATAGAGAGCCTGGTGGATAAGATGAGTAGATGGAAGACCTATGCGCAGGATCACAGAGACGAGCCCAAAATCTTGGGGGCTACAAGCAGACCGACCCGTAGACGCCAGCGCCACGACAGACAGATGGGTCTTGTGTGGGACGATGAGGACTCTGCCGATGATAGCAGCGTGTTGGACTTGGGTGGAAGAGGAGGGGGCAACCCGTTCGCTCATCTGCGTCCCAGATTCGGGCGCATGTTGTAAAAGTGAAAGTAAAATAAAAATGCAACTCACCAAGGCCATGGCGACCGAGCGTGCGTTCGTTCTTTTTTGTTATCTGTGTTTAGTACGATGAGGAGACGAGCCGTGCTAGGCGGAGCGGTGGTGTATCCGGAGGGTCCTCCTCCTTCTTACGAGAGCGTGATGCAGCAACAGGCGGCGATGCTACAGCCCCCACTGGAGGCTCCCTTCGTACCCCCGCGGTACCTGGCGCCTACGGAAGGGAGAAACAGCATTCGTTACTCGGAGCTGTCGCCTCTGTACGATACCACCAAGTTGTATCTGGTGGACAACAAGTCGGCGGACATTGCCTCCCTGAACTATCAGAACGACCACAGCAACTTCCTGACCACGGTGGTGCAGAACAATGACTTTACCCCCACGGAGGCTAGCACCCAGACCATCAACTTTGACGAGCGGTCGCGATGGGGCGGTCAGCTGAAGACCATCATGCACACCAACATGCCCAACGTGAACGAGTACATGTTCAGCAACAAGTTCAAGGCGAGGGTGATGGTGTCCAGAAAAGCTCCTGAAGGTGTTATAGTAAATGACACCTATGATCATAAAGAGGATATCTTAAAGTATGAGTGGTTTGAGTTCACTTTACCAGAAGGCAACTTCTCAGCCACCATGACCATTGACCTGATGAACAATGCCATCATTGACAACTACCTGGAAATTGGCAGACAAAATGGAGTGCTGGAAAGTGACATTGGTGTTAAGTTTGACACTAGAAACTTTAGGCTCGGGTGGGACCCCGAAACTAAGTTGATTATGCCAGGAGTCTACACTTATGAGGCATTCCATCCTGACATTGTATTGCTGCCTGGTTGCGGGGTAGACTTTACTGAAAGCCGACTTAGCAACTTGCTTGGCATCAGGAAAAGACATCCATTCCAGGAGGGTTTCAAAATCATGTATGAAGATCTTGAAGGGGGTAATATTCCTGCCCTTTTGGATGTCACTGCCTATGAGGAAAGCAAAAAGGATACCACTACTGAAACAACCACACTGGCTGTTGCAGNNNNAACTAGTGAAGATAATAATATAACTAGAGGAGATACTTATATAACTGAAAAACAAAAACGTGAAGCTGCAGCTGCTGAAGTTAAAAAAGAGTTAAAGATCCAACCTCTAGAAAAAGACAGCAAGAGTAGAAGCTACAATGTCTTGGAAGACAAAATCAACACGGCCTACCGCAGCTGGTACCTGTCCTACAATTACGGTAACCCCGAGAAAGGAATAAGGTCTTGGACACTGCTTACCACTTCAGATGTCACCTGTGGGGCAGAGCAGGTCTACTGGTCGCTCCCTGACATGATGCAAGACCCAGTCACCTTCCGCTCCACAAGACAAGTCAACAACTACCCAGTGGTGGGTGCAGAGCTTATGCCCGTCTTCTCAAAGAGTTTCTACAATGAGCAAGCCGTGTACTCTCAGCAGCTCCGACAGGCCACTTCGCTCACGCACGTCTTCAACCGCTTCCCTGAGAACCAGATCCTCATCCGCCCGCCGGCGCCCACAATTACCACCGTCAGTGAAAACGTTCCTGCTCTCACAGATCACGGGACCCTGCCGTTACGCAGCAGTATCCGGGGAGTCCAGCGCGTGACCGTTACTGACGCCAGACGCCGCACCTGTCCCTACGTTTACAAGGCCCTGGGCATAGTCGCGCCGCGCGTTCTTTCAAGCCGCACTTTCTAAAAAAAAAAAAAATGTCCATTCTCATCTCGCCCAGTAATAATACCGGTTGGGGACTGTATGCGCCCACCAAGATGTATGGAGGCGCCCGCATACGCTCTACCCAGCACCCTGTGCGCGTTCGCGGTCATTTCCGCGCTCCATGGGGCGCACTCAAGGGTCGTACCCGCACTCGGACCACGGTCGATGATGTGATCGACCAGGTGGTCGCCGATGCTCGTAATTATACTCCTACTGCGCCTACATCTACTGTGGATGCAGTTATTGACAGTGTGGTGGCAGACGCCCGCGCCTATGCTCGCCGGAAGAGCCGAAGGAGGCGCATTGCCAGGCGCCACAGGGCTACTACCGCCATGCGAGCTGCAAAAGCTATTCTGCGGAGGGCCAAACGTGTGGGGCGAAGAGCCATGCTTAGAGCGGCCAGACGCGCGGCTTTAGGTGCCAGCAGCGGCAGGTCCCGCAGGCGCGCGGCCACGGCGGCAGCAGCGGCCATTGCCAACATGGCCCAACCGCGAAGAGGCAATGTGTACTGGGTGCGTGATGCCACTACCGGCCAGCGCGTGCCCGTGCGCACCCGCCCCCCTCGCACTTAGAAGATACTGAGCAGTCTCCGATGTTGTGTCCCAGCGGCAAGTATGTCCAAGCGCAAATACAAGGAAGAGATGCTCCAGGTCATCGCGCCTGAAATCTACGGTCCACCGGTGAAGGATGAAAAAAAGCCCCGCAAAATCAAGCGGGTCAAAAATAACAAAAAGGAAGAAGATGACGATGATGGGCTGGTGGAGTTTGTGCGCGAGTTCGCCCCAAGACGGCGCGTGCAGTGGCGCGGGCGCAAAGTGCGTCAAGTGCTCAGACCCGGAACCACTGTGGTTTTTACACCTGGCGAGCGTTCCAGCACTACTTTTAAACGGTCCTATGATGAGGTGTACGGGGATGACGATATTCTTGAGCAGGCGGCAGACCGCCTTGATGAGTTTGCTTATGGCAAGCGCACTAGATCCAGTCCCAAAGAGGAGGCTGTGTCCATTCCCTTGGATCATGGAAATCCCACCCCCAGCCTCAAACCAGTCACCTTGCAGCAAGTGCTGCCCGTGCCTGCGCGGAGAGGCGTAAAGCGCGAGGGTGAGGACCTATATCCTACCATGCAGCTAATGGTGCCCAAGCGCCAGAGGCTAGAAGACGTACTGGAGAAAATGAAAGTGGATCCCGATATCCAGCCTGAGGTCAAAGTAAGACCTATCAAGGAAGTGGCGCCAGGTTTGGGAGTACAAACCTTCGACATCAAGATTCCCACCGAGTCCATGGAAGTGCAGACCGAACCTGCAAAACCCACAACCACCTCAATTGAGGTGCAAACGGAACCCTGGACGCCCGCGCCCGTTGTCGCCCCCAGCACCACTCGAAGATCACGACGAAAGTACGGCCCAGCAAGTCTTCTAATGCCCAACTATGCTCTGCACCCATCCATCATTCCCACTCCGGGTTACAGAGGCACTCGCTACTATCGAAACCGGAGCAACACCTCTCGCCGCCGCAAACCACCTGCAAGTCGCACTCGCAGTCGCCGCCGCCGCAACACTGCCAGCAAAGTGACTCCCGCCGCCCTGGTGCGGAGAGTGTACCGCGATGGTCGCGCTGAACCTCTGACGCTGCCGCGCGCGCGCTACCATCCAAGCATCACCACTTAATGACTGTTGACGCTGCCTCCTTGCAGATATGGCCCTCACTTGCCGCCTTCGCGTCCCCATTACTGGCTACCGAGGAAGAAACTCGCGCCGTAGAAGGATGTTGGGGCGAGGGATGCGCCGCCACAGACGAAGGCGCGCTATCAGCAGACGATTAGGGGGTGGCTTTTTGCCAGCTCTTATACCCATCATCGCCGCAGCGATCGGGGCGATACCAGGCATAGCTTCCGTGGCGGTTCAGGCCTCGCAGCGCCACTAACATTGGAAAAAACTTATAAATAAAAAATAGAATGGACTCTGACGCTCCTGGTCCTGTGACTATGTTTTTGTAGAGATGGAAGACATCAATTTTTCATCCCTGGCTCCGCGACACGGCACGAGGCCGTACATGGGCACCTGGAGCGACATCGGCACGAGCCAACTGAACGGGGGCGCCTTCAATTGGAGCAGTATCTGGAGCGGGCTTAAAAATTTTGGCTCGACCGTAAAAACCTATGGGAACAAAGCTTGGAACAGCAGCACAGGGCAGGCTCTGAGAAATAAGCTTAAGGAACAAAACTTCCAACAGAAGGTGGTCGATGGGATCGCCTCTGGTATTAACGGCGTAGTGGATTTGGCCAACCAGGCTGTACAAAAACAGATAAACAGCCGCCTGGACCCGCCGCCCGCAACCCCTGGTGAAATGGAAGTGGAGGAAGAACTTCCTCCGCTGGAAAAGCGGGGCGACAAGCGTCCGCGACCCGAGCTGGAGCAGACGCTGGTGACGCGCGCAGACGAGCCCCCTTCATACGAGGAGGCAGTAAAGCTCGGAATGCCCACTACCAGGCCTGTAGCTCACATGGCTACCGGGGTAATGAAACCTTCTCAGACACATCGACCCGCCACCTTGGACTTGCCTCCTCCCCCTGCTTCTGCGGCACCTGTTCCCAAACCTGTCGCTACCAGAAAGCCCACCGCCGTACAGCCCGTCGCCGTAGCCAGACCGCGCCCGAAAGCAAACTGGCAAAGTACTCTGAACAGCATCGTGGGTCTGGGCGTGCAGAGTGTAAAGCGCCGTCGCTGCTATTAATTAAATATGGAGTAGCGCTTAACTTGCTTGTCTGTGTGTATGTATCATCACCACGCCGCCGCAGCAGAGGAGAAAGGAAGAGGTCGCGCGCCGAGGCTGAGTTGCTTTCAAGATGGCCACCCCATCGATGATGCCCCAATGGGCATACATGCACATCGCCGGACAGGATGCTTCGGAGTACCTGAGTCCGGGTCTGGTGCAGTTCGCCCGTGCAACAGACACCTACTTCAGTATGGGGAACAAGTTTAGAAACCCCACAGTGGCGCCCACCCACGATGTGACCACCGACCGTAGCCAGCGACTGATGCTGCGCTTCGTGCCCGTTGACCGGGAGGACAATACATACTCTTACAAAGTGCGGTACACCCTCGCCGTGGGCGACAACAGAGTGCTTGACATGGCCAGCACATTCTTTGACATTAGGGGGGTGCTTGATAGAGGTCCTAGCTTCAAGCCATATTCCGGCACAGCTTACAATTCACTGGCTCCTAAGGGCGCGCCTAACACATCTCAGTGGATAGTTACAACGGGAGAAGACAATGCCACCACATACACATTTGGCATTGCTTCCACGAAGGGAGACAATATTACTAAGGAAGGTTTAGAAATTGGGAAAGACATTACTGCAGACAACAAGCCCATTTATGCCGATAAAACATATCAGCCAGAGCCTCAAGTTGGAGAAGAATCATGGACTGATATTGATGGAACAAATGAAAAATTTGGAGGTAGAGCTCTTAAACCAGCTACTAAAATGAAGCCATGCTACGGGTCTTTTGCAAGACCTACAAACATAAAAGGGGGCCAAGCTAAAAACAGAAAAGTAACACCAACCGAAGGAGATGTTGAAGCTGAGGAGCCAGATATTGATATGGAATTTTTTGATGGTAGAGAAGCTGCTGACGCTTTTTCGCCTGAAATTGTGCTTTACACGGAAAATGTCAATTTGGAAACTCCAGACAGCCATGTGGTATACAAGCCAGGAACTTCTGATGGTAACTCTCATGCAAATTTGGGTCAACAAGCCATGCCTAACAGACCCAATTACATTGGCTTCAGGGATAACTTTGTAGGTCTTATGTACTACAACAGTACTGGAAATATGGGAGTTTTGGCCGGCCAAGCATCACAACTGAATGCAGTGGTTGACTTGCAGGACAGAAACACTGAACTGTCATATCAGCTTTTGCTTGATTCTCTGGGAGACAGAAGCAGATACTTCAGCATGTGGAATCAGGCTGTGGACAGCTATGATCCCGATGTTCGTATTATTGAAAATCATGGCGTCGAGGATGAACTGCCTAATTACTGTTTTCCTCTGGATGGCATAGGACCAGGGAACAAATATCAAGGCATTAAACCTAGAGACACTGCATNNNNNNNNNNNNNNNNNNNNNNNNCAGCTAATGAAATAGCCATAGGCAACAATCAGGCTATGGAAATTAATATCCAAGCTAATCTTTGGAGAAGTTTTCTGTACTCCAATGTGGCTTTGTACCTTCCAGATGTTTACAAGTACACGCCAACTAACATTACTCTGCCCGCTAACACCAACACCTATGAGTACATGAACGGGCGAGTGGTTTCCCCATCTCTGGTCGATTCATACATCAACATTGGCGCCAGGTGGTCTCTTGACCCAATGGACAATGTGAATCCATTTAACCACCACCGCAATGCTGGCCTACGCTACCGGTCCATGCTTCTGGGCAATGGCCGTTATGTGCCTTTCCACATACAAGTGCCTCAAAAATTCTTTGCTGTCAAGAACCTACTTCTTCTACCTGGCTCCTACACCTATGAGTGGAACTTCAGAAAGGATGTGAACATGGTCCTGCAAAGTTCCCTTGGAAATGACCTCAGAACAGATGGTGCTACCATAAGTTTCACCAGCATTAACCTCTATGCCACCTTCTTCCCCATGGCTCACAACACCGCTTCAACTCTTGAAGCCATGCTGCGCAACGATACCAATGATCAGTCATTCAACGACTACCTCTCTGCAGCTAACATGCTTTACCCCATCCCTGCCAATGCAACCAACATTCCAATTTCCATCCCATCTCGCAACTGGGCAGCCTTCAGGGGCTGGTCCTTCACCAGACTCAAAACCAAGGAGACTCCATCTCTTGGATCAGGGTTCGATCCCTACTTCGTTTATTCTGGATCTATTCCCTACCTGGATGGCACTTTTTACCTTAACCACACTTTCAAGAAGGTCTCCATCATGTTTGACTCCTCAGTCAGCTGGCCTGGCAATGACAGGCTGTTGTCTCCAAATGAGTTTGAAATCAAGCGCACTGTGGATGGGGAAGGATACAATGTGGCCCAATGCAACATGACCAAAGACTGGTTCCTGGTTCAGATGCTTGCCAACTACAACATTGGCTACCAGGGCTTTTACATCCCTGAGGGATACAAGGATCGCATGTACTCCTTTTTCAGAAACTTCCAGCCTATGAGCAGGCAGGTGGTTGATGAGGTTAATTACACTGACTACAAAGCCGTCACCTTACCATATCAACACAACAACTCTGGCTTTGTAGGATACCTTGCGCCTACTATGAGACAAGGGGAACCTTACCCAGCCAATTATCCATACCCGCTCATCGGAACTACTGCCGTTAAAAGTGTTACCCAAAAAAAGTTCCTGTGCGACAGGACCATGTGGCGCATACCGTTCTCCAGCAACTTCATGTCCATGGGAGCCCTTACGGACCTGGGACAGAACCTGCTCTATGCCAACTCGGCCCATGCGCTGGACATGACTTTTGAGGTGGATCCCATGGATGAGCCCACCCTGCTTTATCTTCTTTTCGAAGTCTTCGACGTGGTCAGAGTGCACCAGCCACACCGCGGCGTCATCGAGGCCGTCTACCTGCGCACACCGTTCTCGGCCGGCAACGCCACCACATAAGAAGCCTCTTGCTTCTTGCAAGCAGCAGCTGCAGTCATGTCATGCGGGTCCGGAAACGGCTCCAGCGAGCAAGAGCTCAAAGCCATCGTCCGAGACCTGGGTTGCGGACCCTATTTCCTGGGAACATTTGACAAGCGTTTCCCGGGGTTCATGGCCCCCGACAAGCTCGCCTGCGCCATAGTCAACACTGCCGGACGCGAGACGGGGGGAGAGCACTGGCTGGCTTTTGGTTGGAACCCGCGCTCCAACACCTGCTACCTTTTTGATCCTTTTGGGTTCTCGGATGAGCGACTCAAACAGATTTACCAGTTTGAGTACGAGGGGCTCCTGCGCCGCAGTGCCCTTGCTACCAAAGACCGCTGCATCACCCTGGAAAAGTCCACCCAGAGCGTGCAGGGCCCACGCTCAGCCGCCTGTGGACTTTTTTGCTGTATGTTCCTTCATGCCTTTGTGCACTGGCCCGACCGCCCCATGAACGGAAACCCCACCATGAAGTTGCTGACTGGGGTGCCCAACAGCATGCTCCAATCTCCCCAAGTGCAGCCCACCCTGCGCCGCAACCAGGAGGCGCTATATCGCTTCCTAAACACCCACTCATCTTACTTTCGTTCTCACCGCGCACGCATCGAAAGGGCCACCGCGTTTGACCGTATGGATATGCAATAAGTCATGTAAAACCGTGTTCAATAAAAAGCACTTTATTTTTACATGCACTAAGGCTCTCGTTTTTTACTCATTCGTTTTCATTATTCACTCAGAAATCAAATGGGTTCTGGCGGGAGTCAAAGTGACCCGCGGGCAGGGATACGTTGCGGAACTGTAACCTGTTCTGCCACTTGAACTCGGGGATCACCAACTTGGGAACTGGAATCTCGGGAAAGGTGTCTTGCCACAACTTTCTGGTCAGCTGCAGGGCGCCAAGTAGGTCAGGAGCAGAGATCTTGAAATCACAGTTGGGACCGGCATTCTGGACACGGGAGTTGCGGTACACTGGGTTGCAACACTGGAACACCATCAAGGCTGGGTGTCTCACGCTTGCCAGCACGGTCGGGTCACTGATGGTAGTCACATCCAAGTCTTCAGCATTGGCCATCCCAAAGGGGGTCATCTTACAGGTCTGCCTGCCCATCACGGGAGCGCAGCCTGGCTTGTGGTTGCAATCGCAATGAATGGGGATCAGCATCATCCTGGCTTGGTCGGGGGTTATCCCTGGGTACACGGCCTTCATAAAGGCTTCGTACTGCTTGAAAGCTTCCTGAGCCTTACTTCCCTCGGTATAGAACATCCCACAGGACTTGCTGGAAAATTGATTAGTAGCACAGTTGGCATCATTTACACAGCAGCGGGCATCGTTGTTGGCCAACTGGACCACATTTCTGCCCCAGCGGTTCTGGGTGATCTTGGCTCTGTCTGGGTTCTCCTTCATAGCGCGCTGTCCGTTCTCGCTCGCCACATCCATCTCGATAATGTGGTCCTTCTGAATCATGATAGTGCCATGCAGGCATTTCACCTTGCCTTCATAATCGGTGCATCCATGAGCCCACAGAGCGCACCCGGTGCACTCCCAACTATTGTGGGCGATCTCAGAATAAGAATGTACCAATCCCTGCATGAATCTTCNNNNNNNNNNNNNNNGGGTCTTCATGCTACTAAATGTCAGCGGGATGCCACGGTGCTCCTCGTTCACATACTGGTGGCAGATACGCTTGTACTGCTCGTGCTGCTCTGGCATCAGCTTGAAAGAGGTTCTCAGGTCATTATCCAGCCTGTACCTTTCCATTAGCACAGCCATCACTTCCATGCCCTTCTCCCAGGCAGATACCAGGGGCAAGCTCAAAGGATTCCTAACAGCAATAGAAGTAGCTCCTTTAGCTATAGGGTCATTCTTGTCGATCTTCTCAACACTTCTCTTGCCATCCTTCTCAATGATGCGCACCGGGGGGTAGCTGAAGCCCACGGCCACCAACTGAGCCTGTTCTCTTTCTTCTTCGCTGTCGTGGCCGATGTCTTGCAGAGGGACATGCTTGGTCTTTCTGGGCTTCTTCTTGGGAGGGATCGGGGGAGGACTGTTGCTCCGTTCCGGAGACAGGGATGACCGCGAAGTTTCGCTTACCAGTACCACCTGGCTCTCGATAGAAGAATCGGACCCCACGCGACGGTAGGTGTTCCTCTTCGGGGGCAGAGGTGGAGGCGACTGAGATGGGCTGCGGTCTGGCCTTGGAAGCGGATGGCTGGCAAAGCCCATTCCGCGTTCGGGGGTGTGCTCCCGTTGGCGGTCGCTTGACTGATTTCCTCCGCGGCTGGCCATTGTGTTCTCCTAGGCAGAGAAACAACAGACATGGAAACTCAGCCATCACTGCCAACATCGCTGCAAGCGCCATCACACCTCGCCCCCAGCAGCGACGAGGAGGAGAGCTTAACCACCCCACCACCCAGTCCAGCTACCACCACCTCTACCCTCGATGATGAGGAGGAGGAGGTCGACGCAGCCCAGGAGATGCAGGCGCAGGATAATGTGAAAGCGGAAGAGATTGAGGCAGATGTCGAGCAGGACCCGGGCTATGTGACACCGGCGGAGCACGAGGAGGAGCTGAAACGTTTTCTAGACAGAGAGGATGACGACCGCCCAGAGCATCAAGCAGATGGCGATCACCAGGAGGCTGGCATCGGGGATCAAGTTGCCGACTACCTCACCGGGCTTGGGGGGGAAGACGTGCTCCTCAAACATCTAGCAAGGCAGTCGAACATAGTTAAAGACGCACTACTCGACCTCACCGAAGTGCCCATCAGTGTGGAAGAGCTTAGCCGCGCCTACGAGCTGAACCTCTTTTCGCCTCACATACCCCCCAAGCGGCAGCCAAACGGCACCTGCGAGGCCAACCCTCGACTGAACTTCTATCCAGCTTTTACTGTCCCCGAAGTGCTGGCCACCTACCACATCTTTTTTAAGAACCAAAAGATTCCAGTCTCCTGCCGCGCCAACCGCACCCGCGCCGATGCCCTTCTCAACTTGGGTCCGGGAGCTCGCTTACCTGATATAGCTTCCTTGGAAGAGGTTCCAAAAATCTTTGAGGGTCTGGGAAGTGATGAGACTCGGGCCGCAAATGCTCTGCAACAGGGAGAGAATGGCATGGATGAACATCACAGCGCTTTAGTGGAACTGGAGGGTGACAATGCCCGGCTTGCAGTGCTCAAGCGCAGTATCGTGGTCACCCATTTTGCCTACCCCGCTGTTAACCTGCCCCCCAAAGTTATGAGCGCTGTTATGGACCATCTGCTCATCAAACGAGCAAGACCCCTTTCAGAAAACCAGAACATGCAGGATCCAGACGCCTCGGACGAGGGCAAGCCGGTAGTCAGTGACGAGCAGCTATCTCGCTGGCTGGGTACCAACTCCCCCCGAGATTTGGAAGAGAGGCGCAAGCTTATGATGGCTGTAGTGCTAGTAACTGTGGAGCTGGAGTGTCTGCGCCGCTTTTTCACCGACCCTGAGACCCTGCGCAAGCTAGAGGAGAACCTGCACTACACCTTTAGACATGGCTTCGTGCGGCAGGCATGCAAGATCTCCAACGTGGAGCTTACCAACCTGGTTTCTTACATGGGCATTTTGCATGAGAACCGGCTAGGGCAGAGCGTCCTGCACACCACCCTTAAAGGGGAGGCCCGCCGTGACTACATCCGAGACTGTGTCTACCTTTACCTCTGTCATACCTGGCAGACTGGCATGGGTGTGTGGCAACAGTGTTTGGAAGAGCAGAACCTAAAAGAGCTGGACAAGCTCTTGCAGAGATCCCTCAAAGCCATGTGGACAGGTTTTGATGAGCGCACCGTCGCCTCGGACCTGGCAGACATCATCTTCCCCGAGCGTCTCAGGGTTACTCTGCGAAACGGCCTGCCAGACTTTATGAGCCAGAGCATGCTTAACAACTTTCGCTCTTTCATCCTGGAACGCTCCGGTATCCTGCCTGCCACCTGCTGTGCGCTGCCCTCCGACTTTGTGCCTCTCACCTACCGCGAGTGCCCACCGCCGCTATGGAGCCACTGCTACCTGTTCCGCCTGGCCAACTACCTCTCCTACCACTCGGATGTTATAGAGGATGTGAGCGGAGACGGTCTGCTGGAATGCCACTGCCGCTGCAATCTTTGCACACCCCACCGCTCCCTTGCCTGCAACCCCCAGTTGCTGAGCGAGACCCAGATCATCGGCACCTTCGAGTTGCAGGGTCCCAGCAGTGAAGGCGAGGGGTCTTCTCCGGGGCACAGTCTGAAACTGACACCGGGGCTGTGGACCTCCGCCTACCTGCGCAAGTTTCATCCCGAGGATTACCACCCCTATGAGATCAGGTTCTATGAGGACCAGTCACATCCTCCCAAAGTCGAGCTCTCAGCCTGCGTCATCACCCAGGGAGCAATTCTGGCCCAATTGCAAGCCATCCAAAAATCCCGCCAAGAATTTCTACTGAAAAAGGGAAGCGGGGTCTACCTTGACCCCCAGACCGGTGAGGAGCTCAACACAAGGTTCCCCCAGGATGTCCCATCGCCGAGGAAGCAAGAAGCTGAAGGTGCAGCTGACGCCCCCAGAGGATATGGAGGAAGACTGGGACAGTCAGGCAGAGGAGGAGATGGAAGATTGGGACAGCCAGGCAGAGGAGGTGGACAGCCTGGAGGAAGACAGTTTGGAGGAGGAAGACGAGGAGGCAGAGGAGGTGGAAGAAGCAACCGCCGCCAAACAGTTGTCATCGGCGGCGGAAACAAGCAAGTCCCCAGACAGCAGCACGGCTACCATCTCCGCTCCGGGTCGGGGGGTCCAGCGGCGGCCCAACAGTAGATGGGACGAGACCGGGCGATTCCCAAACCCGACCACCGCTTCCAAGACCGGTAAGAAGGAGCGACAGGGATACAAGTCCTGGCGTGGACACAAAAACGCTATCATCTCCTGCTTGCATGAATGCGGGGGCAACATATCCTTCACCCGGCGATACCTGCTCTTCCACCACGGTGTGAACTTCCCCCGCAATATCTTGCATTACTACCGTCACCTCCACAGCCCCTACTGCAGTCAGCAAGTCCCGGCAACCCCGACAGAAAAAGACAGCAGCGACAACGGTGACCAGAAAACCAGCAGTTAGAAAATCTACAACAAGTGCAGCAGGAGGAGGACTGAGGATCACAGCGAACGAGCCAGCGCAGACCAGAGAGCTGAGGAACCGGATCTTTCCAACCCTCTATGCCATCTTCCAGCAGAGTCGGGGGCAAGAGCAGGAATTGAAAGTAAAAAACCGATCTCTGCGCTCGCTCACCAGAAGTTGTTTGTATCACAAGAGCGAAGACCAACTTCAGCGCACTCTCGAGGACGCCGAGGCTCTCTTCAACAAGTACTGCGCGCTGACTCTTAAAGAGTAGCCCTTGCCCGCGCTTATTCGAAAACGGCGGGAATCACGTCACCATTGGCACCTGTCCTTTGCCCTAGTCATGAGTAAAGAGATTCCCACGCCTTACATGTGGAGCTATCAGCCCCAAATGGGGTTGGCAGCAGGCGCCTCCCAGGACTACTCCACCCGCATGAATTGGCTTAGCGCCGGGCCCTCAATGATATCACGGGTTAATGATATACGAGCTTATCGAAACCAGTTACTCCTAGAACAGTCAGCTCTCACCACCACACCCCGCCAACACCTTAATCCCCGAAATTGGCCCGCCGCCCTGGTGTACCAGGAAACTCCCGCTCCCACCACCGTACTACTTCCTCGAGACGCCCAGGCCGAAGTTCAGATGACTAACGCAGGTGTACAGCTGGCGGGCGGTTCCGCCCTATGTCGTCACCGACCTCAACAGAGTATAAAACGCCTGGTGATCAGAGGCCGAGGTATCCAGCTCAACGACGAGTCGGTTAGCTCTTCGCTTGGTCTGCGACCAGACGGAGTCTTCCAGATCGCCGGCTGTGGGAGATCTTCCTTCACCCCTCGTCAGGCTGTACTGACTTTGGAGAGTTCGTCCTCGCAGCCACGCTCGGGCGGCATCGGAACTCTCCAGTTCGTGGAGGAGTTTACTCCCTCTGTCTACTTCAACCCCTTCTCCGGCTCTCCTGGCCAGTACCCAGACGAGTTCATACCGAACTTCGACGCAATCAGCGAGTCAGTGGATGGCTATGATTGATGTCTAATGGTGGCGCGGCTGAGCTAGCTCGACTGCGACACCTAGACCACTGCCGCCGCTTTCGCTGCTTCGCCCGGGAACTCACCGAGTTCATCTACTTCGAACTCCCCGAGGAGCACCCTCAGGGTCCGGCCCACGGAGTGCGGATTACCATCGAAGGGGGAATAGACTCTCGCCTGCATCGAATCTTCTCCCAGCGACCCGTGCTGATTGAGCGCGACCAGGGAAATACAACCATCTCCATTTACTGCATCTGTAACCACCCCGGATTGCATGAAAGCCTTTGCTGTCTTGTTTGTGCTGAGTTTAATAAAAACTGAGTTAAGACCCTCCTACGGACTACCGCTTCTTCAATCAGGACTTTACAACACCAACCAGATCTTCCAGAAGACCCAGACCCTTCCTCCTCTGATCCAGGACTCTAACTCTACCCTACCAGCACCATCCACTACTAACCTTCCCGAAACTAACAAGCTTGGATCTCATCTGCAACACCGCCTTTCACGAAGCCTTCTTTCTGCCAATACTACCACTCCCAAAACCGGAGGTGAGCTCCGCGNNNNNNNNNNNNNNNNNNNNNNNNNNNNNNNNNNNNNNGTAACGTTAGGAGTAGTTGCGGGNNGGCTTGTGCTAATCCTTTGCTACCTATACATACCTTGCTGTGCATATTTAGTCATATTGCGCTGTTGGTTTAAAAAATGGGGGCCATATTAGTCGTGCTTGCTTTACTTTCGCTTTTGGGTCTGGGCTCTGCTAATCTCAATCCTCTTGATCACGATCCATGTCTAGACTTCGACCCAGAAAACTGCACACTTACTTTTGCACCCGACACAAGCCGTCTCTGTGGAGTTCTTATTAAGTGCGGATGGGACTGCAGGTCCGTTGAAATTACACATAATAATAAAACATGGAACAATACCTTATCCACNNNNNNNNNNNNNNNNNNNNCCGAGTGGTATACTGTCTCTGTCCGAGGTCCTGACGGTTCCATCCGCATTAGTAACAACACTTTTATTTTTTCNNNNNNNNNNNNNNNNNNNNNNNNNNNNNNNNNNNNNNNNNNNNNNTGGCCTCCCAGCAAAGAGAACATTGTGGCATTTTCCATTGCTTATTGCTTGGTAACATGCATCATCACTGCTATCATTTGTGTGTGCATACACTTGCTTATAGTTATTCGCCCTAGACAAAGCAATAAGGAAAAAGAGAAAATGCCTTAACCTTTTTACTCATACCTTTTCTNNNNNNNNNNNNNNNNNNNNNNNNNNNNNNNNNNNNNNNNNNNNNNNNNNNNNNNNNNNNNNNNNNNNNNNNNNNNNNNNNNNNNNNNNNNNNNNNNNNNNNNNNNNNNNNNNNNNNNNNNNNNNNNNNNNNNNNNNNNNNNNNNNNNNNNNNNNNNNNNNNNNNNNNNNNNNNNNNNNNNNNNNNNNNNNNNNNNNNNNNNNNNNNNNNNNNNNNNNNNNNNNNNNNNNNNNNNNNNNNNNNNNNNNNNNNNNNNNNNNNNNNNNNNNNNNNNNNNNNNNNNNNNNNNNNNNNNNNNNNNNNNNNNNNNNNNNNNNNNNNNNNNNNNNNNNNNNNNNNNNNNNNNNNNNNNNNNNNNNNNNNNNNNNNNGAAAATTTTACATCACCAACAACGCCCAATGAAAAAAACATTCCAAATTCAATGATTGCAATTATTGCGGCGGTGGCATTGGGAATGGCACTAATAATAATATGCATGTTCCTATATGCTTGTTGCTATAAAAAGTTTCAACATAAACAGANNNNNNNNNNNNNNNNNNNNNNNNNNNNNNNNNNNAGATGTTTTCCACTACAATTTTTATCATTACTAGCCTTGCAGCTGTAACTTATGGCCGTTCACACCTAACTGTACCTGTTGGCTCAACATGTACACTACAAGGACCCCAACAAGGCTATGTCACTTGGTGGAGAATATATGATAATGGAGGGTTCGCTAGACCATGTGATCAGCCTGGTACAAAATTTTCATGCAACGGAAGAGACTTGACCATAATTAACATAACATCAAATGAGCAAGGCTTCTATTATGGAACCAACTATAAAGATAGTTTAGATTACAACATTATTGTAGTGCCAGCCACCACTTCTGCTCCCCGCAAAACCACTTTCTCTAGCAGCAGTGCCAAAGCAAGCACAATTCCTAAAACAGCTTCTGCTATGTTAAAGCTTCAAAAAATCGCTTTAAATAATTCCACAGCCGCTCCCAATACAATTCCTAAATCAACAATTGGCATCATTACTGCCGTGGTAGTGGGATTAATTATTATATTTTTGTGCATAATGTACTATNNNNNNNNNNNNNNNNNNNNNNNNNNNNNNNNNNNNNNNNNNNNNNNNNNNNNNNNNNNNNNNNNNNNNNNNNNNNNNNNNNNNNNNAATCAAATACCACTAACACTATCAATGTGCAGACTACTTTAAATCATGACATGGAAAACCACACTACCTCCTATGCATACACAAACATTCAGCCTAAATACGCTATGCAATAGAAATTCTAAAAGACGTCCCATCTATTCTCCTATGATTAGTCGTCCCCATATGGCTTTGAATGAAATCTAAGATCTTTTTTTTTTTCTCTTACAGTATGGTGAACACCAATCATGATCCCTAGAAATTTCTTCTTCACCATACTCATCTGTGCTTTCAATGTCTGTGCTACTTTCACAGCAGTAGCCACTGCAAGCCCAGACTGTATAGGACCATTTGCTTCCTATGCACTTTTTGCCTTCGTTACTTGCATCTGCGTGTGTAGCATAGTCTGCCTGGTTATTAATTTTTTCCAACTGGTAGACTGGATCTTTGTACGAATTGCCTACCTACGTCACCATCCCGAATACCGCAATCAAAATGTTGCGGCACTTCTTAGGCTTATTTAAAACCATGCAGGCTATGCTACCAGTCATTTTAATTCTGCTACTACCCTGCATTGCCCTAGCTTCCACCGCCACTCGCGCTACACCTGAACAACTTAGAAAATGCAAATTTCAACAACCATGGTCATTTCTTGATTGCTACCATGAAAAATCTGATTTCCCCACATACTGGATAGTGATTGTTGGAATAATTAACATACTTTCATGTACCTTTTTCTCAATCACAATATACCCCACATTTAATTTTGGGTGGAATTCTCCCAATGCACTGGGTTACCCACAAGAACCAGATGAACATATCCCACTACAACACATACAACAACCACTAGCACTGGTAGAGTATGAAAATGAGCCACAACCTTCACTACCTCCTGCCATTAGTTACTTCAACCTAACCGGCGGAGATGACTGAAATACTCACCACCTCCAATTCCGCCGAGGATCTGCTTGATATGGACGGCCGCGTCTCAGAACAGCGACTCGCCCAACTACGCATCCGCCAGCAGCAGGAACGCGTGACCAAAGAGCTCAGAGATGTCATCCAAATTCACCAATGCAAAAAAGGCATATTTTGCTTGGTAAAACAAGCCAAGATATCCTACGAGATCACCGCTACTGACCATCGCCTCTCTTACGAACTTGGCCCCCAACGACAAAAATTTACATGCATGGTGGGAATCACCCCTATAGTTATCACTCAGCAAAGTGGAGATACTAAGGGGTGCATTCACTGCTCTTGCGATTCCATCGAGTGCACCTACACCCTGCTAAAGACCCTATGCGGCCTAAGAGACCTGCTACCCATGAATTAAAAATTAATAAAAAATCACTTACTTGAAATCAGCAATAAGGTCTCTGTTGAAATTTTCTCCCAGCAGCACCTCACTTCCCTCTTCCCAACTCTGGTATTCTAAACCCCGTTCAGCGGCATACTTTCTCCATACTTTAAAGGGGATGTCAAATTTTAACTCCTGTCCTGTACCCACAATCTTCATGTCTTTCTTCCCAGATGACCAAGAGAGTCCGGCTCAGTGATTCCTTCAACCCTGTCTACCCCTATGAAGATGAAAGCACCTCCCAACACCCCTTTATAAACCCAGGGTTTATTTCCCCAAATGGCTTTACACAAAGCCCAGACGGAGTTCTTACTTTAAAATGTTTAACCCCACTAACAACCACAGGCGGGTCTCTACAGTTAAAAGTGGGAGGGGGTCTTACAATAGATGACACCGACGGTTTTTTGAAAGAAAACATAAGTGCCACCACACCACTCGTTAAGACTGGTCACTCTATAGGTTTGTCGCTAGGACCCGGATTAGAAACAAATGAAAACAAACTTTGTGCCAAATTGGGAGAAGGACTTACATTCAATTCCAACAACATTTGCATTAATGACAATATTAACACCCTATGGACAGGAGTTAACCCCACCAGAGCCAACTGTCAAATAATGGCCTCCAGTGAATCTAATGATTGCAAATTAATTCTAACACTAGTTAAAACTGGAGCCCTCGTCACTGNNNNNNNNNNNNNNNNNNNNNNNNNNNNNNNNNNNNNNNNNNNNNNNNNNNNNNAAAATATAAATTTCACTGCAGAGCTGTTTTTTGATTCTACTGGTAATTTATTAACTAGCCTTTCATCCCTAAAAACTCCACTTAATCATAAATCAGGGCAAAACATGGCTACTGGTGCCCTTACTAATGCTAAAGGTTTCATGCCCAGCACAACTGCCTATCCTTTCAATGTTAATTCCAGAGAAAAAGAAAACTACATTTACGGAACTTGTTACTACACAGCTAGTGATCACACTGCTTTTNNNNNNNNNNNNNNNNNNNNNNNNNNNNNNNNNNNNNNAAATAATGAGACATCATATTGTATTCGTGTAACTTGGTCCTGGAATACAGGAGTTGCCCCAGAAGTGCAAACCTCTGCTACTACCCTAGTCACCTCTCCATTTACCTTTTACTACATTAGAGAAGACGACTGACAAATAAAGTTTAACTTGTTTATTTAAAATCAATTCATAAAATTCGAGTAGTTATTTTGCCNNNNNNNNNNNNNNNNNNNNNNNNNNNNNNNNNNNNNNNNNNNNNNNNNNNNNNNNNNNNNNNNNNNNNNNNNNNNNNNNNNNNNNNNNNNNNNNNNNNNNNNNNNNNTTCAAAGCGAGCCAATCTGGGGTCAGTGATACATAAAAATGCATTGGGATAGTCTTTTAAAGCGCTTTCACAGTCCAACTGCTGCGGATGCGACTCCGGAGTCTGGATCACGGTCATCTGGAAGAAGAACGATGGGAATCATAATCCGAAAACGGAATCGGGCGATTGTGTCTCATCAAACCCACAAGCAGCCGCTGTCTGCGTCGCTCCGTGCGACTGCTGTTTATAGGATCGGGATCCACAGTGTCCTGAAGCATCATTTTAATAGCCCTTAACATTAACTTTCTGGTGCGGTGCGCGCAGCAACGCATTCTGATTTCACTTAGATTACTACAGTAGGTACAGCACATTATCACAATATTGTTTAATAAACCATAATTAAAAGCGCTCCAGCCNNNNNNNNNNNNNNNNNNNNNNNNNNNNNNNNNNNNNNNNNNNCAAATTTTAATATAAATTAAATGTCGTTCCCTCAAAAACACACTACCCACATACATAATCTCTTTTGGCATGTGCATATTAACAATCTGTCTGTACCATGGACAACGTTGGTTAATCATGCAACCCAATATAACCTTCCGAAACCACACTGCCAACACCGCTCCCCCNNNNNNNNNNNNNNNNNNNNNNNNNNNNNNNNNNNNNNNNNNNNNNNNNNNNNNNNNNNNNNNNNNNNNNNNNNNNNNNNNNNNNNNNNNNNNNNNNNNNNNNNNNNNNNNNNNNNNNNNNNNNNNNNNNNNNNNNNNNNNNNNNNNNNNNNNNNNNNNNNNNNNNNNNNNNNNNNNNNNNNNNNNNNNNNNNNNNNNNNNNNNNNNNNNNNNNNNNNNNNNNNNNNNNNNNNNNNNNNNNNNNNNNNNNNNNNNNNNNNCTGGCAACAGCGGGTGGTCTTCAGTCATAGAAGCTCGGGTTTCATTTTCCTCACATCGTGGTAACTGGGCTCTGGTGTAAGGGTGATGTCTGGCGCATGATGTGGAGCGTGCGCGCAACCTTGTCATAATGGAGTTGCTTCCTGACATTCTCGTATTTTGTATAGCAAAACGCGGCCCTGGCACAACACACTCTTCTTCGTCTTCTATCCTGCCGCTTAGTGTGTTCCGTCTGATAATTCAAGTACAGCCACACTCTTAAGTTGGTCAAAAGAATGCTGGCTTCAGTTGTAATTAAAACTCCATCATATTTAATTGTTCTAAGGAAATCATCCACGGTAGCATATGCAAATCCCAACCAAGCAATGCAACTGGATTGCGTTTCAAGCAGCAGAGGAGAGGGAAGAGACGGAAGAATCATGTTAATTTTTATTCCAAACGATCTCGCAGTACTTCAAATTGTAGATCGCGCAGATGGCATCTATCGCCCCCACTGTGTTGGTGAAAAAGCACAGCTAAATCAAAAGAAATGCGATTTTCAAGGTGCTCAACGGTGGCTTCCAACAAAGCCTCCACGCGCACATCCAAAAACAAAAGAATACCAAAAGAAGGAGCATTTTCTAACTCCTCAAACATCATATTACATTCCTGCACCATTCCCAGATAATTTTCAGCTTTCCAGCCTTCAATTATTCGTGTCAGTTCTTGTGGTAAATCCAAACCACACATTACAAACAGGTCCCGGAGGGCGCCCTCCACNNNNNNNNNNNNNNNNNNNNNNNNNNNNNNNNNNNNNNNNNNNNNNNNNNNNNNNNNNNNNNNNNNNNNNNNNNNNNATCAATTGACATGCCCTTGGCTCTAAGTTCTTCTCTAAGTTCTAGTTGTAGATACTCTCTCATATTATCACCAAACTGCTTAGCCAGAAGCCCCCCGGGAACAATAGCAGGGGACGCTACAGTGCAGTACAAGCGCAGACCTCCCCAATTGGCTCNNNNNNNNNNNNNNNNNNNNNNNNNNNNNNNNCAACCACCAGTAATATCATCAAAGTTGCTGGAAATATAATCAGGCAGAGTTTCTTGTAAGAATTGAATAAAAGAAAAATTTTCCAAAAAAACATTCAAAACCTCTGGGATGCAAATGCAATAGGTTACCGCGCTGCGCTCCAACATTGTTAGTTTTGAATTAGTCTGCAAAATAAAAGAAACAAGCGTCATATCATAGTAGCCTGTCGAACAGGTGGAAAAATCAGTCTTTCCATCACAAGACAAGCCACAGGGTCTCCAGCTCTACCCTCGTAAAACCTGTCATCGTGATTAAACAACAGCACCGAAAGTTCCTCGCGGTGGCCAGCATGAATAATTCTTGATNNNNNNNNNNNNNNNNNNNNGTTAGCATCAGTTAAAGAGAAAAAACAGCCAACATAGCCTCTGGGTATAATTATGCTTAATCTTAAGTATAGCAAAGCCACCCCTCGCGGATACAAAGTAAAAGGCACAGGAGAATAAAAAATATAATTATTTCTCTGCTGCTGTTCAGGCAACGTCGCCCCCGGTCCCTCTAAATACACATACAAAGCCTCATTAGCCATGGCTTACCAGGCAAAGTACAGCCAACGCGCAAAGCACAAGCTCTAAAGAAGCTCTAAAACACTCTCCAACCTCTCCACAATATATACACAAGCCCTAAACTGACGTAATGAGAGTAAAGTGTAAAAAATCCCGCCAAACCCAACACACACCCCGAAACTGCGTCAGCAGGGAAAAGTACAGTTTCACTTCCTCAATCCCAACAAGCGTAACTTCCTCTTTCTCACGAAACGTCACATCCGATTAACTTACAACGTCATTTTCCCACGGCCGCCCCGCCCATTTTAGCCGTTCACCCCACAGCCAATCACCACACAGCGNNNNNNNNNNNNNNNNNNNNNNNNNNNNNNNNNNNNNNNNNNNNNNNNNNNNNNNNNNNNNNNNNNNNN
