# Supplementary material for: First report of human salivirus/klassevirus in respiratory specimens of a child with fatal adenovirus infection
Source: Virus Genes. 2016 Jun 17;52(5):620–4. doi: 10.1007/s11262-016-1361-7 (PMC5002279; doi:10.1007/s11262-016-1361-7)
Supplement: Supplementary file 3 — Supplement 3 (TXT 7 kb). The complete genome of the new virus in FASTA format [file 11262_2016_1361_MOESM3_ESM.txt]

>salivirus
TCTGTCCTCACCCCATCTTCCCTTCTTTCCTGCACCGTTACGCTTACTCGCATGTGCATTGAGTGGTGCACGTGCTTGAACAAACAGCTACACTCACATGGGGGCGGGTTTTCCCGCCCTGCGGCCTCTCGCGAGGCCCACCCCTCCCCTTCCTCCCATAACTACAGTGCTTTGGTAGGTAAGCATCCTGATCCCCCGCGGAAGCTGCTCACGTGGCAACTGTGGGGACCCAGACAGGTTATCAAAGGCACCCGGTCTTTCCGCCTTCAGGAGTATCCCTGCTAGTGAATTCTAGTAGGGCTCTGCTTGGTGCCAACCTCCCCCAAATGCGCGCTGCGGGAGTGCTCTTCCCCAACTCACCCTAGTATCCTCTCATGTGTGTGCTTGGTCAGCATATCTGAGACGATGTTCCGCTGTCCCAGACCAGTCCAGTAATGGACGGGCCAGTGTGCGTAGTCGTCTTCCGGCTTGTCCGGCGCATGTTTGGTGAACCGGTGGGGTAAGGTTGGTGTGCCCAACGCCCGTACTTTGGTGATACCTCAAGACCACCCAGGAATGCCAGGGAGGTACCCCGCTTCACAGCGGGATCTGACCCTGGGCTAATTGTCTACGGTGGTTCTTCTTGCTTCCACTTCTTTCTACTGTTCATGATGGAGGGCTCTAACGGATTCTCGAGTTCGTTGGCTGGCCTCTCTTCATCACGCTCTTCACTTCGCCTTCTCACCCACTTTCTCTCCCTCCCCCCCCCCAACCACGATGCCCGCCGTCACTCCGGCTGGTATCGCTCCCCCCCTACCCTCCCCGTCAATGTTTACCTCAATGAACAATTTGACAATCTTTGCCTGACAGCTCTACGCTACCCAGGCTCCAAATTGTACCCTTCTGTCTACACTCTGTTCCCTGATGTTTCACCTCTCAAGATTCCCCAATCTGTCCCCGCCTTTGCTCACCTCGTCCAGCGACAGGGGCTGCGGCGGCAAGGTAATTCCATCACCAACATCTATGGCAACGGCAACGACGTCACCACTGACGTCGGTGCCAATGGGATGTCCCTTCCCATCGCCGTAGGTGACATGCCTACCGCCTCTTCCTCTGAAGCTCCTCTTGGTTCCAACAAAGGTGGCTCCTCCACTTCTCCAAAATCCACATCCAACGGCAATGTTGTCCGTGGGTCCCGCTACTCCAAGTGGTGGGAGCCCGCGGCCGCACGCGCCTTGGATCGTGCTCTTGACCATGCTGTTGACGCGACTGACGCAGTCGCCGGTGCCGCTTCCAAGGGCATCAAGGCCGGTGCCACTAAGCTCTCCAACAAGCTTACTGGCTCTCAAACCACGGCCCTCCTTGCCCTTCCTGGCAACATCGCTGGCGGCGCTCCCTCTGCGACAATCAACGCCAACAACACTTCCATCTCCTCTCAAGCTCTCTTACCCTCTGTCAACCCCTACCCTTCCACTCCTGCTGTCTCTCTCCCCAACCCCGACGCTCCCACTCAGGTTGGCCCCGCGGCCGACCGACAGTGGCTCGTCGACACCCTTTCTTGGTCTGAGACAATGCAACCCCTCACTGTTTTCTCTGGACCCAAGGCCCTCACCCCTGGTGTCTACCCTCCTTCCATTGAGCCCAACACTGGCGTCTACCCTCTGCCAGCGGCGCTCTGTGTTTCCCACCCTGAATCTGTCTTCTCCACTGCCTACAACGCCCACGCCTACTTCAACTGTGGCTTCGACGTCACAGTCGTCGTGAACGCTTCTCAGTTCCACGGCGGCTCGCTGATCGTTTTAGCCATGGCCGAAGGCTTGGGCGACATCACCCCAGCTGATTCTTCCACTTGGTTCAACTTCCCTCATGCAATCATCAATCTGGCTAATTCTAATGCTGCCACTCTCAAGCTCCCCTACATTGGAGTCACTCCCAACACCTCCACTGAAGGGCTCCACAACTACTGGACCATTCTCTTTGCCCCTCTGACTCCCCTCGCCGTTCCAACTGGCTCACCCACTTCAGTCAAGGTCTCTCTCTTTGTTTCCCCAATTGACTCAGCTTTCTATGGCCTCAGATTCCCCATCCCTTTCCCCACACCCCAGCACTGGAAGACACGTGCTGTCCCTGGTGCTGGCACCTACGGCTCGGTCGTGGCCGGCCAGGAAATCCCCCTGGTTGGTTATGCCCCCGCCGCCCCTCCCCGCGATTACCTCCCCGGGCGCGTACGCAATTGGCTCGAGTACGCTGCCCGCCACTCCTGGGAGAGGAACTTGACCTGGACCTCTGCCGACGAAGTCGGTGACCAGCTTGTTTCCTATCCCATCCAACCGGAGACCCTCGCGAACACCCAAACCAATGCAGCTTTTGTCCTGACCCTCTTTTCCCAGTGGCGCGGCTCTCTGCAAATCTCCCTCATCTTCACTGGCCCCGCCCAGTGCTACGGCCGTCTTCTTCTTGCTTACACTCCCCCCTCCGCCAATCCCCCCACCACCATCGATGAGGCCAACAATGGCACCTACGATGTCTGGGATGTGAATGGTGACTCCACCTACACTTTCACCATACCTTTTTGCTCGCAGGCCTACTGGAAGACTGTCGACATCGGCACGTCGTCTGGTTTGGTCTCGAACAATGGGTATTTCACTGTCTTTGTCATGAACCCTCTTGTCACTCCTGGCCCCTCCCCCCCTTCTGCCACTGTTGCTGCTTTTCTCCATGTCGCGGACGACTTCGACGTTCGCCTCCCTCAGTGTCCCGCCCTCGGTTTCCAGTCGGGAGCCGATGGTGCAGACGTCCAACCTGCCCCCACCAGTGACCTCTCAGATGGTAACCCCACCACTGACCCCGCCCCTCGTGACAACTTTGACTACCCCCACCACCCTGTTGATCCTTCCACTGATCTGGCTTTCTACTTTTCACAGTACCGCTGGTTTGGCCTCAATGACTCTCTCACCCCATTGGACGTCACCGGTGGTCTCTTCTACCATGTTTCCCTCAATCCCATTAACTTCCAGCAAAGCTCCCTCCTCAGTGTCCTTGGTGCATTTACCTACATCTATGCTAACCTCTCCCTCAACATCAACATCTCTGCTCCTTCCCAGCCCTGCACTTTCTATGTTTACTACGCTCCTCCTGGCGCATCTGTCCCTACTGTGCAGAGTCTTGCAGAACTTTCTTTCTTCACCCACACTGCTACCCCTCTCAACCAGACTGCATCAACCAACATCACTGTCTCCATTCCCTATTCTTCCCCCCAGTCTGTTCTCTGCACGTCTTTTGGTGGCTTCGGCCTCCAGAATGGCGGAGACCCAGGCAACCTCCACTCCAACACATGGGGAACCCTCATTCTCTATGTTGACCTCCCCCAGAATGACAGTGTCTCAGTCTCTGCTTATATCTCTTTCCGTGACTTTGAAGCATACGTCCCTCGGCAAACCCCTGGTGTCGGTCCCATCCCTACGAGCACCTCCATTGTTCGTGTTGCCCGGCCCACTCCCAAACCCCGCATGGTTCGCCGCCAAGGTGGCACCCTAGCAGACCTCATCCTCACCCCTGAGAGTCGTTGCTTCATTGTTGCCCACACTACTGCTCCCTACTATTCTATCCTTCTGGTCAACCCCGACGAGGAGTATGCCATTAGCATGTTCTCACATGGTGACGAGTCAGTTCTCCGCTACTCGTCACGTGATGGCACTCGCCTCCCCCCCACCGCCCCAGCCTTCTTCCTCTGCGCTGCTGCGTCTGTTGACACAGTACTCCCCTACTCTATCTCTCAATCACACCTCTGGCTTACTGACCTGACTGGCATCCCTCTCCGCGCACTTCCCCCTCTCACCCTCTTCCTCTCCGCGGGAGCTGCCCTGTGTGCCGGCGCACAAACACTGATAGCCGTCGCGCAGGGTGGTTCTACCCCGGAGACCCCCCCCATCCCTAACCGCGCCCTCCTCCGCCGCCAGGGCCTTGGTGATCTCCCGGATGCGGCCAAAGGCCTTTCCGCCGCGCTCGAGAGTGTTGCCAAGGTCGCTGGCGATGCTGACATTGCCACATCCTCTCAAGCCATTGCCTCCTCTATCAACTCCCTTTCCAATTCCATTGATGGTGCTACCACCTTCATGCAAAACTTCTTCTCTGGCCTCGCCCCAAAGAACCCCACTTCCCCTCTCCAGCATCTCTTTGCTAAGCTCATCAAATGGGTGACCAAAATCATTGGTTCACTCATCATTATCTGTAACAACCCTACCCCCTCAGCTCTCATTGGTGTTTCCCTCATGCTCTGCGGTGACCTCGCCGAGGATATCACGGAGTTCTTCTCCAATCTTGGAAATCCTCTTGCTGCTGTCTTCTATCGCTGTGCTAGGGACTCTTTGGCCTTTCCCCCACTCCCCCAGTCTGCTGCTCAAGCCGCCGGTGGACGCCAGGGTGTTCGTGATTACAACGACATCATGAGCGCTCTGCGAAACACCGACTGGTTTTTCGAGAAGATCATGTCCCACATCAAGAATCTTCTCGAGTGGCTTGGGGTCCTCGTCAAAGATGACCCCAGGACCAAGCTCAACTCGCAGCATGACAAGATCCTGGAACTCTACACCGACTCTGTTACTGCCTCTTCAACCCCCCCCTCTGAGCTTTCTGCGGACGCCATCCGGTCCAATCTGGACCTGGCTAAGCAGCTTCTTACTCTCTCGCATGCTGCCAACTCTGTCACTCACATCCAGTTGTGCACACGCGCTATCACTAACTACTCCACAGCTCTCTCTGCCATCTCTCTCGTGGGGACGCCCGGTACGCGGCCAGAGCCACTAGTCGTGTACCTGTACGGACCCCCTGGGACTGGCAAATCCCTCCTTGCTTCTCTTCTTGCTTCCACCCTTGCTCAGGCCCTTTCTGGTGACCCCAACAACTACTACTCACCTTCTTCCCCTGACTGCAAATTTTACGATGGTTACTCTGGCCAGCCCGTTCACTACATCGATGACATCGGGCAAGACCCCGATGGCTCCGATTGGGCTGACTTCGTGAACATCGTTTCCTCTGCCCCCTTCATCGTTCCCATGGCTGACGTTAACGACAAGGGACGGTTCTACACCTCCCGCGTTGTGATCGTCACCTCGAACTTTCCTGGCCCCAACCCCCGCTCTGCTCGCTGCGTGGCTGCGCTAGACCGTCGCCTGCACATTCGCCTGAATGTGACGGCACGTGATGGCGTTGCTTTCTCAGCAGCAGCTGCTCTCAAGCCCTCTGAACCCCCCACTGCAACTCGCTATTGCAAGTTCTCCAACCCCCTCACCCAGTTTACCATGTTCAAATTGGCTGTCGACTACAAATCAGTTGTCCTTCCCAACACCCCTCTCTCCTGCTTCGACGAACTGGTCGACTTCATCTTGGGCTCTCTCCGCGACCGGGCCTCGGTGAACTCCCTCCTCTCTGGCATGGTACGCACCGACGTCACACGCCAGGGCGGGAACGCCGGCGCCCCCGCTCCTTCTGCAGCTCCTCTCCCCTCTGTTCTCCCTTCTGTCCCTTCCCAGGACCCCTTCACCCGTGCGGTGAACGAAAACCGCCCGGTCTCTTTCCTCTCTAAACTCTGGTCGTGGCGAGCTCCTATCTTCGCCGCTTCCTCTTTCCTCTCCCTCATTGCTGCAACTCTCACCATTGTCCGCTGTCTCCGTGACCTGCGGTCCACCCAGGGTGCATACAATGGGACTCCTGTTCCGAAACCACGGAAAAAGGATCTCCCCAAACAACCTGTGTACTCTGGGCCAGTCCGCCGTCAGGGTTTCGACCCCGCCGTCATGAAGATCATGGGCAATGTTGACTCCTTTGTCACTCTATCGGGTTCTAAACCCATCTGGACTATGTCTTGCCTCTGGATTGGCGGTCGCAATCTGATTGCTCCTTCCCACGCATTCGTCTCCGATGATTATGAGATCACCCACATCCGCGTTGGATCGCGCACGCTCGACGTGTCGCGTGTTACGCGGGTGGATGACGGTGAGTTATCTCTGATCTCGGTGCCGGATGGGCCGGAGCATAAGAGTCTGATCCGCTACATTCGTTCTGCTTCCCCCAAGTCTGGCATCCTAGCCTCCAAATTCTCTGACACCCCTGTCTTCGTCTCCTTCTGGAATGGCAAACCCCACTCTACTCCCCTCCCTGGGGTCGTGGACGAGAAAGACTCGTTCACGTACCGCTGCTCTTCTTTCCAGGGGCTGTGCGGTTCACCGATGATCGCCACCGACCCCGGCGGCCTGGGTATCCTCGGTATCCATGTTGCTGGGGTGGCTGGCTACAACGGCTTCTCCGCGCGCCTCACTCCTGATCGTGTCCAAGCTTTCCTTTCCAACCTTGCTACGCCTCAGTCTGTCCTCCACTTCCACCCACCTATGGGCCCGCCTGCGCACGTCTCCCGTCGCAGTCGGCTCCATCCCTCTCCCGCCTTTGGTGCTTTCCCCATCACCAAGGAACCAGCAGCCCTTTCTAGGAAGGACCCTCGTCTCCCCGAGGGCACCGACCTGGATGCCATCACCCTCGCCAAGCACGACAAGGGCGACATCGCGACGCCCTGGCCTTGCATGGAAGAGGCGGCTGATTGGTACTTTTCCCAGCTCCCCGACAAATTCCCAGTTCTTTCTCAGGAAGATGCCATTCGTGGTCTCGACCACATGGATGCCATCGACCTCTCCCAATCTCCTGGCTACCCTTGGACAACACAGGGCCGGTCTCGCCGGTCTCTGTTTGACGAGGATGGCAACCCTGTCCCTGAGCTTCAGGACGCCATCGATTCCGTCTGGGACGGCGGCTCCTACATCTACCAATCTTTCCTCAAGGATGAGTTGCGCCCCACGGCGAAAGCCAGAGCTGGAAAAACCCGGATTGTGGAGGCGGCCCCGATACAAGCGATTGTGGTCGGACGCCGTCTTCTTGGTTCTCTCATCAACCACCTCCAGGGTAATCCTCTTCAGCACGGCAGCGCCGTTGGATGCAACCCCGACATCCACTGGACTCAAATCTTTCACTCTCTCACTCCTTTCTCTAACGTCTGGTCTATTGATTACTCTTGCTTTGACGCCACTATCCCCTCTGTCCTTCTCTCTGCCATTGCCTCCCGCATCGCTGCTCGCTCTGACCAACCTGGTCGTGTTCTGGACTATCTCTCCTACACTACCACTTCCTACCATGTCTACGACTCCATGTGGTACACCATGATCGGTGGCAATCCCTCTGGGTGTGTTGGGACCTCCATCCTCAACACAATTGCGAACAACATTGCGGTCATCTCCGCGATGATGTATTGCAACAAATTTGACCCACGGGATCCTCCGGTCTTGTACTGCTATGGAGACGACTTGATATGGGGCTCCAATCAAGACTTTCACCCTCGTGAACTCCAGGCTTTCTATCAGAAATTCACCAACTTTGTTGTCACTCCTGCTGACAAAGCTTCTGACTTTCCTGATTCTTCTTCCATCTTTGACATCACCTTCCTCAAACGCTACTTTGTCCCTGATGATGTCCACCCCCACCTCATCCATCCTGTGATGGATGAGCAAACCCTCACCAACTCGATCATGTGGTTGCGTGGTGGGGAGTTTGAGGAGGTGTTGCGGTCACTCGAGACTCTGGCCTTTCACTCCGGACCGAAGAATTATTC
